# Supplementary material for: New Mitogenomes of the Green Lacewing Tribe Ankylopterygini (Neuroptera: Chrysopidae: Chrysopinae) and Phylogenetic Implications of Chrysopidae
Source: Insects. 2023 Nov 14;14(11):878. doi: 10.3390/insects14110878 (PMC10672194; doi:10.3390/insects14110878)
Supplement: Supplementary file 1 [file insects-14-00878-s001.zip]

Archive with 1 entries (1 files):
- insects-2658232-supplementary.pdf
